# Supplementary material for: Interthalamic adhesion size in aging dogs with presumptive spontaneous brain microhemorrhages: a comparative retrospective MRI study of dogs with and without evidence of canine cognitive dysfunction
Source: PeerJ. 2020 Apr 13;8:e9012. doi: 10.7717/peerj.9012 (PMC7161569; doi:10.7717/peerj.9012)
Supplement: Supplemental Information 2 [file peerj-08-9012-s002.xlsx]

## Sheet: 1 Original measurements
Intercranial hemmorage
name	total brain vol mm3	right brain	left brain	Hippocampus	Right	Left	adhesion mm	adhesion area mm2	da mm	dp mm
1	72016	35491.2	36524.8	806.74	407.39	399.35	6.06	46.413	7.687	7.847
2	65624.9	32310.4	33314.5	477.9	230.57	247.33	3.54	36.708	6.837	7.032
3	73093.3	34697.4	38395.9			0	3.82	32.969	6.479	6.738
4	64869.8	32548.7	32321.1	620.8	314.06	306.74	5.53	29.625	6.142	6.371
5	72543.6	36917.2	35626.4	346.58	157.81	188.77	6.68	41.245	7.247	7.418
6	54779.2	27199.9	27579.2	385.24	193.97	191.27	7.11	44.357	7.515	7.704
7	57586.9	28269.7	29317.2	381.14	184.41	196.73	6.15	36.269	6.79	6.87
8	48435.5	23995.5	24440	573.74	262.04	311.7	6.76	36.028	6.773	6.858
9	57198.3	27400.1	29798.3	313.02	96.13	216.89	1.96	13.989	4.22	4.633
10	43409.2	22426.6	20982.5	442.68	266.3	176.38	5.48	33.862	6.566	6.7
11	61780	31497.9	30282.1	532.78	282.43	250.35	6.3	32.872	6.469	6.559
12	75548.5	37703.6	37844.9	287.05	158.5	128.55	7.1	48.413	7.851	8.088
13	47955.4	24664.1	23291.3	422.79	182.39	240.4	5.19	24.38	5.572	5.768
14
15	54271.5	26377.5	27894	478.53	179.33	299.2	5.71	31.742	6.357	6.409
16	56687.2	27930.6	28756.6	294.35	141.68	152.67	4.72	32.549	6.438	6.614
17	75826.6	38771.5	37055.1	422.79	197.33	225.46	4.74	56.602	8.489	8.731
18	71706.5	36289.1	35417.4	532.21	299.99	232.22	3.8	15.69	4.47	4.701
19	58135.9	29706	28430	460.29	256.96	203.33	1.41	17.77	4.757	5.156
20	48519.4	23810.5	24708.9	716.02	370.17	345.85	6.24	33.429	6.524	6.594
21	51954.7	26825.3	25129.4	225.46	130.12	95.34	5.54	25.522	5.701	5.771
22	80489.2	40976.5	39512.8	658.47	339.39	319.08	4.96	28.961	6.072	6.272
23	52675.3	26788.8	25886.5	396.52	205.05	191.47	4.94	37.35	6.896	7.042
24	51282.8	26247.3	25035.5	135.4	133.74	1.66	3.24	10.973	3.738	4.075
25	91784.3	44855.2	46929.1	814.09	419.4	394.69	7.47	59.45	8.7	8.992
26	54133.4	26020.9	28112.5	293.4	140.25	153.15	5.13	31.802	6.363	6.553
27	97688.6	47970.8	49717.8	530.68	193.32	337.36	7.69	60.481	8.775	9.035
28	61151.5	30575.8	30575.8	728.59	341.67	386.92	6.24	39.988	7.135	7.198
29	67266.6	33837.2	33429.3	460.09	234.9	225.19	6.41	49.922	7.973	8.148
30	69783.4	35180.9	34602.5	566.58	319.14	247.44	7.47	46.032	7.656	7.843
31	75314.3	37736.3	37578	592.5	313.95	278.55	7.95	51.943	8.132	8.195
32	77779.1	39366.5	38412.6	610.76	320.95	289.81	8.26	58.672	8.643	8.805
33	47043.9	24503.9	22540	138.68	62.48	76.2	6.35	36.41	6.809	7.18
34	76742.5	39727.1	37015.4	521.06	270.84	250.22	2.82	32.392	6.422	6.638
35	43056	21919.5	21136.5	314.31	148.85	165.46	3.08	12.294	3.956	4.465
36	47358.8	23467.4	23891.4	357.64	180.93	176.71	6.49	36.426	6.81	6.879
37	49635	25372.6	24262.4	291.26	158.61	132.65	1.98	19.975	5.043	5.182
38	48963.6	24889.2	24074.3	389.77	206.71	183.06	4.6	23.869	5.513	5.638
39	45833	23327.9	22505.1	259.98	100.09	159.89	5.78	31.668	6.35	6.88
40	87045.2	44102.3	42942.9	434.31	264.7	169.61	6.58	44.817	7.554	8.195
41	52885.4	27104.3	25781.2	177.81	91.8	86.01	5.09	36.606	6.827	6.894
42	56700.9	27450	29250.9	371.3	206.69	164.61	4.22	24.081	5.537	5.82

## Sheet: REMEASUREMENTS
Remeasure
name	total brain vol mm3	right brain	left brain	Hippocampus	Right	Left	adhesion mm	adhesion area mm2	da mm	dp mm		average height	height diff
1		0		657.42	366.56	290.86	6.41	47.56	7.782	7.918		6.235	0.35	1.05263	-0.850683	46.9865	1.147	2.63929	-2.57431
2		0		614.93	354.84	260.09	4.06	35.314	6.705	6.816		3.8	0.52	1.05263	-0.850683	36.011	-1.394	2.63929	-2.57431
3	77517.3	40933.2	36584.1		0		3.83	32.839	6.466	6.81		3.825	0.01	1.05263	-0.850683	32.904	-0.13	2.63929	-2.57431
4	60328.8	30577.9	29750.9	513.04	211.36	301.68	5.55	29.354	6.113	6.355		5.54	0.02	1.05263	-0.850683	29.4895	-0.271	2.63929	-2.57431
5	71374.7	36832.7	34541.9	634.23	316.65	317.58	6.53	41.086	7.233	7.322		6.605	-0.15	1.05263	-0.850683	41.1655	-0.159	2.63929	-2.57431
6	52004.6	26419.6	25584.9	321.37	161.87	159.5	7.12	44.378	7.517	7.597		7.115	0.01	1.05263	-0.850683	44.3675	0.021	2.63929	-2.57431
7		0		229.24	138.78	90.46	6.05	36.525	6.819	6.926		6.1	-0.1	1.05263	-0.850683	36.397	0.256	2.63929	-2.57431
8		0		571.2	297.49	273.71	5.13	35.113	6.688	6.795		5.945	-1.63	1.05263	-0.850683	35.5705	-0.915	2.63929	-2.57431
9	67077	35041.2	32035.8	305.66	97.38	208.28	2.03	13.818	4.195	4.668		1.995	0.07	1.05263	-0.850683	13.9035	-0.171	2.63929	-2.57431
10	43284.7	22138.6	21146.1	484.74	267.16	217.58	6.03	32.326	6.415	6.598		5.755	0.55	1.05263	-0.850683	33.094	-1.536	2.63929	-2.57431
11	60896.6	30881.9	30014.7	606.87	332.57	274.3	5.95	32.897	6.472	6.582		6.125	-0.35	1.05263	-0.850683	32.8845	0.025	2.63929	-2.57431
12	70062.8	34670.2	35392.6	410.32	239.92	170.4	6.72	45.704	7.628	7.773		6.91	-0.38	1.05263	-0.850683	47.0585	-2.709	2.63929	-2.57431
13	48627.5	24952.6	23675	351.31	201.33	149.98	5.14	25.624	5.712	5.776		5.165	-0.05	1.05263	-0.850683	25.002	1.244	2.63929	-2.57431
														1.05263	-0.850683			2.63929	-2.57431
14		0		433.04	249.48	183.56	5.66	32.764	6.459	6.555		5.685	-0.05	1.05263	-0.850683	32.253	1.022	2.63929	-2.57431
15	57873	29330.1	28542.9	317.65	180.07	137.58	4.62	32.143	6.397	6.536		4.67	-0.1	1.05263	-0.850683	32.346	-0.406	2.63929	-2.57431
16	79274.5	40157.2	39117.3	603.61	314.02	289.59	4.77	56.568	8.487	9.128		4.755	0.03	1.05263	-0.850683	56.585	-0.034	2.63929	-2.57431
														1.05263	-0.850683			2.63929	-2.57431
17	72739.4	36825.2	35914.2	694.72	361.28	333.44	3.63	17.407	4.708	5.099		3.715	-0.17	1.05263	-0.850683	16.5485	1.717	2.63929	-2.57431
18	64277.6	32740.4	31537.2	544.2	301.26	242.94	3.26	17.872	4.77	5.073		2.335	1.85	1.05263	-0.850683	17.821	0.102	2.63929	-2.57431
19		0		407.11	221.44	185.67	6.26	34.692	6.646	6.749		6.25	0.02	1.05263	-0.850683	34.0605	1.263	2.63929	-2.57431
20	53376.3	27254.2	26122.1	274.92	150.81	124.11	5.62	25.261	5.671	5.784		5.58	0.08	1.05263	-0.850683	25.3915	-0.261	2.63929	-2.57431
21	85180.8	43345.5	41835.3	741.39	374.71	366.68	5.03	30.686	6.251	6.516		4.995	0.07	1.05263	-0.850683	29.8235	1.725	2.63929	-2.57431
22	53747.5	27599	26148.5	423.78	220.53	203.25	6.15	37.113	6.874	6.979		5.545	1.21	1.05263	-0.850683	37.2315	-0.237	2.63929	-2.57431
23	50518.5	25864.4	24654.2	155.48	91.42	64.06	3.19	11.16	3.769	4.019		3.215	-0.05	1.05263	-0.850683	11.0665	0.187	2.63929	-2.57431
24	86796.5	44643.3	42153.3	630.22	314.75	315.47	7.48	59.293	8.689	8.843		7.475	0.01	1.05263	-0.850683	59.3715	-0.157	2.63929	-2.57431
25	51833.8	26690.8	25143	331.11	199.82	131.29	5.09	31.774	6.36	6.446		5.11	-0.04	1.05263	-0.850683	31.788	-0.028	2.63929	-2.57431
26	93568.5	47643.6	45924.9	779.9	448.51	331.39	7.64	60.504	8.777	9.021		7.665	-0.05	1.05263	-0.850683	60.4925	0.023	2.63929	-2.57431
27	60234.2	30401.1	29833.1	364.67	192.88	171.79	6.3	39.847	7.123	7.2		6.27	0.06	1.05263	-0.850683	39.9175	-0.141	2.63929	-2.57431
														1.05263	-0.850683			2.63929	-2.57431
28	69483.8	35084.3	34399.5	215.39	120.13	95.26	7.31	44.682	7.543	7.69		6.86	0.9	1.05263	-0.850683	47.302	-5.24	2.63929	-2.57431
29	70625	35228.7	35396.3	696.84	354.99	341.85	7.64	48.581	7.865	8.013		7.555	0.17	1.05263	-0.850683	47.3065	2.549	2.63929	-2.57431
30	76040.2	38266.3	37773.8	591.84	323.75	268.09	7.89	50.792	8.042	8.109		7.92	-0.06	1.05263	-0.850683	51.3675	-1.151	2.63929	-2.57431
31	75774.8	38407.6	37367.2	763.75	417.68	346.07	8.58	58.6	8.638	8.77		8.42	0.32	1.05263	-0.850683	58.636	-0.072	2.63929	-2.57431
32	47625.5	24688.8	22936.7	191.01	96.57	94.44	6.57	36.238	6.793	6.988		6.46	0.22	1.05263	-0.850683	36.324	-0.172	2.63929	-2.57431
33	79188.6	41360.9	37827.6	396.84	246.38	150.46	2.97	34.17	6.596	6.752		2.895	0.15	1.05263	-0.850683	33.281	1.778	2.63929	-2.57431
34	43387.5	22133.7	21253.8	416.79	201.97	214.82	3	13.277	4.122	4.329		3.04	-0.08	1.05263	-0.850683	12.7855	0.983	2.63929	-2.57431
35		0		281.04	138.9	142.14	6.53	36.644	6.831	6.888		6.51	0.04	1.05263	-0.850683	36.535	0.218	2.63929	-2.57431
36	50728.8	25898.8	24830	316.01	181.31	134.7	2.15	18.896	4.905	5.123		2.065	0.17	1.05263	-0.850683	19.4355	-1.079	2.63929	-2.57431
37	49100.6	25118.3	23982.3	440.75	218.52	222.23	4.8	23.659	5.488	5.618		4.7	0.2	1.05263	-0.850683	23.764	-0.21	2.63929	-2.57431
38		0		266.81	153.79	113.02	5.85	33.774	6.558	6.903		5.815	0.07	1.05263	-0.850683	32.721	2.106	2.63929	-2.57431
39	86483.9	43926	42557.9	439.15	239.12	200.03	6.53	45.831	7.639	7.976		6.555	-0.05	1.05263	-0.850683	45.324	1.014	2.63929	-2.57431
40		0		231.42	112.49	118.93	5.46	36.661	6.832	6.932		5.275	0.37	1.05263	-0.850683	36.6335	0.055	2.63929	-2.57431
41	47431.7	24067.2	23364.5				4.2	24.451	5.58	5.688		4.21	-0.02	1.05263	-0.850683	24.266	0.37	2.63929	-2.57431
													0.48554				1.33
													0.100976				0.0324878
